# Supplementary material for: Evaluation of Local Media Surveillance for Improved Disease Recognition and Monitoring in Global Hotspot Regions
Source: PLoS One. 2014 Oct 15;9(10):e110236. doi: 10.1371/journal.pone.0110236 (PMC4198292; doi:10.1371/journal.pone.0110236)
Supplement: File S1 — DOI for articles. (XLSX) [file pone.0110236.s001.xlsx]

## Sheet: Sheet1
Country	DOI
Bolivia	1577548
Bolivia	1577547
Bolivia	1577546
Bolivia	1577545
Bolivia	1577544
Bolivia	1577541
Bolivia	1585271
Bolivia	1585273
Bolivia	1585272
Bolivia	1585274
Bolivia	1585277
Bolivia	1585275
Bolivia	1585278
Bolivia	1585276
Bolivia	1585280
Bolivia	1585279
Bolivia	1585282
Bolivia	1653155
Bolivia	1653162
Bolivia	1653156
Bolivia	1653157
Bolivia	1653158
Bolivia	1653159
Bolivia	1653160
Tanzania	1585281
Tanzania	1585283
Tanzania	1585284
Tanzania	1585285
Tanzania	1585286
Tanzania	1758850
Cameroon	1585287
Cameroon	1585288
Cameroon	1585289
Cameroon	1585290
Cameroon	1585291
Cameroon	1585292
Cameroon	1585293
Cameroon	1585355
Cameroon	1585357
Cameroon	1585359
Cameroon	1585358
Cameroon	1585356
Cameroon	1585360
Cameroon	1585361
Cameroon	1585362
Cameroon	1585363
Cameroon	1585364
Cameroon	1585365
Cameroon	1585366
Cameroon	1585367
Cameroon	1585368
Cameroon	1585369
Cameroon	1653163
Cameroon	1585370
Cameroon	1653161
Cameroon	1653178
Cameroon	1653177
Cameroon	1653176
Cameroon	1653175
Bangladesh	1585371
Bangladesh	1585404
Bangladesh	1585405
Bangladesh	1585387
Bangladesh	1653174
Bangladesh	1653173
Bangladesh	1653172
Bangladesh	1653171
Bangladesh	1653169
Bangladesh	1653168
Bangladesh	1653167
Bangladesh	1653166
Bangladesh	1653165
Bangladesh	1653164
Bangladesh	1758851
Bangladesh	1758852
Bangladesh	1758853
Bangladesh	1758855
Bangladesh	1758856
Bangladesh	1758857
Bangladesh	1758858
Bangladesh	1758859
Bangladesh	1758860
Bangladesh	1758861
Bangladesh	1781950
Bangladesh	1781951
Bangladesh	1781952
Bangladesh	1781953
